# Supplementary material for: A model six-month workshop for developing systematic review protocols at teaching hospitals: action research and scholarly productivity
Source: BMC Med Educ. 2021 Feb 10;21:98. doi: 10.1186/s12909-021-02538-6 (PMC7875449; doi:10.1186/s12909-021-02538-6)
Supplement: Supplementary file 1 — Additional file 1: Supplementary Table 1. Questionnaire for participants. A questionnaire given to workshop participants. Supplementary Table 2. Number of SRs in PubMed affiliated with the hospitals for three years before and after the WS. PubMed search results for SRs three years before and after the WS. Supplementary Table 3. PubMed search details related to Supplementary Table 2. Search details related to Table 2. Supplementary Table 4. Issues covered by participants' SRs. Research topics for participants’ SRs [file 12909_2021_2538_MOESM1_ESM.xls]

## Sheet: Sheet1
	Supplementary Table 1: Questionnaire for participants
		Likert scale*
	Can you structure research questions?	5 4 3 2 1
	Can you structure search formulas for CENTRAL?	5 4 3 2 1
	Can you structure search formulas for MEDLINE?	5 4 3 2 1
	Can you define inclusion and exclusion criteria?	5 4 3 2 1
	Can you evaluate risk of bias of primary studies?	5 4 3 2 1
	Can you perform data meta-analyses?	4 3 2 1
	Can you explain how to synthesize data?	4 3 2 1
	Can you explain how to present data?	4 3 2 1
	Did you complete the protocol?	Yes, I did.	No, I did not.
	What skills do you feel you acquired during the workshop?	Free description
		Likert scale**
	Please rate your overall satisfaction with the workshop.	5 4 3 2 1
	Please select all items that hindered your participation in the workshop	Hard to understand the lecture video
		Difficult to understand the tutors’ feedback
		Difficulty with remote communication
		Lack of time to complete work
		I couldn’t find a good research question
		Other
	What improvements would make for a more rewarding workshop for you?	Free description
	* 5: I can teach it to other participants; 4: I can do it myself; 3: I can do it with tutors’ help and feedback; 2: I cannot do it; 1: I did not watch the lecture video. ** 5: very satisfied; 4: satisfied; 3: neutral; 2: dissatisfied; 1: very dissatisfied.
	Supplementary Table 2: Number of SRs in PubMed affiliated with the hospitals for three years before and after the WS
		Before WS	After WS	After/Before
	HPAGMC*	0	4
	TH	4	1
	SUMH	1	7
	KMC	0	2
	SGMC	1	2
	KCCMC	0	0
	AISH	0	0
	KCH	6	21
	SMGH	1	2
	Total	13	39	3
	Affiliated with Japan**	567	884	1.55908
	*HPAGMC: Hyogo Prefectural Amagasaki General Medical Center TH: Tenri Hospital SUMH: Shiga University of Medical Science Hospital KMC: Kameda Medical Center SGMC: Sakai City General Medical Center KCCMC: Kinki-Chuo Chest Medical Center AISH: Amagasaki Iryo Seikyo Hospital KCH: Kurashiki Central Hospital SMGH: Seirei Mikatahara General Hospital
	**Three years before and after the final WS (Sep. 2017)
	Supplementary Table 3: PubMed search details related to Supplementary Table 2
	Query	Search Details	Results
	((Japan[Affiliation]) AND (Systematic review[Publication Type])) AND (("2014/09/10"[Date - Publication] : "2017/09/09"[Date - Publication]))	"Japan"[Affiliation] AND "systematic review"[Publication Type] AND 2014/09/03:2017/09/02[Date - Publication]	567
	((Japan[Affiliation]) AND (Systematic review[Publication Type])) AND (("2017/09/10"[Date - Publication] : "2020/09/09"[Date - Publication]))	"Japan"[Affiliation] AND "systematic review"[Publication Type] AND 2017/09/03:2020/09/02[Date - Publication]	884
	((Seirei Mikatahara[Affiliation]) AND (Systematic review[Publication Type])) AND (("2014/09/03"[Date - Publication] : "2017/09/02"[Date - Publication]))	"seirei mikatahara"[Affiliation] AND "systematic review"[Publication Type] AND 2014/09/03:2017/09/02[Date - Publication]	1
	((Seirei Mikatahara[Affiliation]) AND (Systematic review[Publication Type])) AND (("2017/09/03"[Date - Publication] : "2020/09/02"[Date - Publication]))	"seirei mikatahara"[Affiliation] AND "systematic review"[Publication Type] AND 2017/09/03:2020/09/02[Date - Publication]	2
	((Kurashiki Central[Affiliation]) AND (Systematic review[Publication Type])) AND (("2014/09/03"[Date - Publication] : "2017/09/02"[Date - Publication]))	"kurashiki central"[Affiliation] AND "systematic review"[Publication Type] AND 2014/09/03:2017/09/02[Date - Publication]	6
	((Kurashiki Central[Affiliation]) AND (Systematic review[Publication Type])) AND (("2017/09/03"[Date - Publication] : "2020/09/02"[Date - Publication]))	"kurashiki central"[Affiliation] AND "systematic review"[Publication Type] AND 2017/09/03:2020/09/02[Date - Publication]	21
	((Amagasaki Iryoseikyo[Affiliation]) AND (Systematic review[Publication Type])) AND (("2017/03/11"[Date - Publication] : "2020/03/10"[Date - Publication]))	((Amagasaki Iryoseikyo[Affiliation]) AND (Systematic review[Publication Type])) AND (("2017/03/11"[Date - Publication] : "2020/03/10"[Date - Publication]))	0
	((Amagasaki Iryoseikyo[Affiliation]) AND (Systematic review[Publication Type])) AND (("2014/03/11"[Date - Publication] : "2017/03/10"[Date - Publication]))	((Amagasaki Iryoseikyo[Affiliation]) AND (Systematic review[Publication Type])) AND (("2014/03/11"[Date - Publication] : "2017/03/10"[Date - Publication]))	0
	((Kinki-Chuo[Affiliation]) AND (Systematic review[Publication Type])) AND (("2014/09/10"[Date - Publication] : "2017/09/09"[Date - Publication]))	"Kinki-Chuo"[Affiliation] AND "systematic review"[Publication Type] AND 2014/09/10:2017/09/09[Date - Publication]	0
	((Kinki-Chuo[Affiliation]) AND (Systematic review[Publication Type])) AND (("2017/09/10"[Date - Publication] : "2020/09/09"[Date - Publication]))	"Kinki-Chuo"[Affiliation] AND "systematic review"[Publication Type] AND 2017/09/10:2020/09/09[Date - Publication]	0
	((Sakai City[Affiliation]) AND (Systematic review[Publication Type])) AND (("2014/09/10"[Date - Publication] : "2017/09/09"[Date - Publication]))	"sakai city"[Affiliation] AND "systematic review"[Publication Type] AND 2014/09/10:2017/09/09[Date - Publication]	1
	((Sakai City[Affiliation]) AND (Systematic review[Publication Type])) AND (("2017/09/10"[Date - Publication] : "2020/09/09"[Date - Publication]))	"sakai city"[Affiliation] AND "systematic review"[Publication Type] AND 2017/09/10:2020/09/09[Date - Publication]	2
	((Kameda General Medical[Affiliation]) AND (Systematic review[Publication Type])) AND (("2014/3/13"[Date - Publication] : "2017/3/12"[Date - Publication]))	((Kameda General Medical[Affiliation]) AND (Systematic review[Publication Type])) AND (("2014/3/13"[Date - Publication] : "2017/3/12"[Date - Publication]))	0
	((Kameda General Medical[Affiliation]) AND (Systematic review[Publication Type])) AND (("2017/3/13"[Date - Publication] : "2020/3/12"[Date - Publication]))	"Kameda"[All Fields] AND "general medical"[Affiliation] AND "systematic review"[Publication Type] AND 2017/03/13:2020/03/12[Date - Publication]	2
	((Shiga University of Medical[Affiliation]) AND (Systematic review[Publication Type])) AND (("2013/09/11"[Date - Publication] : "2016/09/10"[Date - Publication]))	"shiga university of medical"[Affiliation] AND "systematic review"[Publication Type] AND 2013/09/11:2016/09/10[Date - Publication]	1
	((Shiga University of Medical[Affiliation]) AND (Systematic review[Publication Type])) AND (("2016/09/11"[Date - Publication] : "2019/09/10"[Date - Publication]))	"shiga university of medical"[Affiliation] AND "systematic review"[Publication Type] AND 2016/09/11:2019/09/10[Date - Publication]	7
	((Tenri Hospital[Affiliation]) AND (Systematic review[Publication Type])) AND (("2013/02/28"[Date - Publication] : "2016/02/27"[Date - Publication]))	"tenri hospital"[Affiliation] AND "systematic review"[Publication Type] AND 2013/02/28:2016/02/27[Date - Publication]	4
	((Tenri Hospital[Affiliation]) AND (Systematic review[Publication Type])) AND (("2016/02/28"[Date - Publication] : "2019/02/27"[Date - Publication]))	"tenri hospital"[Affiliation] AND "systematic review"[Publication Type] AND 2016/02/28:2019/02/27[Date - Publication]	1
	((Hyogo Prefectural Amagasaki[Affiliation]) AND (Systematic review[Publication Type])) AND (("2012/08/15"[Date - Publication] : "2015/08/14"[Date - Publication]))	"hyogo prefectural amagasaki"[Affiliation] AND "systematic review"[Publication Type] AND 2012/08/15:2015/08/14[Date - Publication]	0
	((Hyogo Prefectural Amagasaki[Affiliation]) AND (Systematic review[Publication Type])) AND (("2015/08/15"[Date - Publication] : "2018/08/14"[Date - Publication]))	"hyogo prefectural amagasaki"[Affiliation] AND "systematic review"[Publication Type] AND 2015/08/15:2018/08/14[Date - Publication]	4
	Supplementary Table 4: Issues covered by participants' SRs
	Patient condition	Research Subject
	Insomnia	Exercise
	Sepsis	Rehabilitation
	Patients need colonoscopies	New colonoscopy method
	Laryngeal cancer after radiotherapy	Voice rehabilitation
	Patients receiving enteral nutrition	Gastric residual volume
	Patients after ICU discharge	Physical rehabilitation
	Patients in ICU	Diarrhea
	Patients under continuous renal replacement therapy	Non-pharmacological intervention
	Autism spectrum disorder	Non-invasive examination tool
	Schizophrenia	Humor-based interventions
	Hypersensitivity pneumonitis	Specific IgG antibodies
	Stroke	Obstacle avoidance training
	Patients need transesophageal echocardiography	Videolaryngoscopy
